# Supplementary material for: Evolutionary Analysis of a Parrot Bornavirus 2 Detected in a Sulphur-Crested Cockatoo (Cacatua galerita) Suggests a South American Ancestor
Source: Animals (Basel). 2023 Dec 22;14(1):47. doi: 10.3390/ani14010047 (PMC10778322; doi:10.3390/ani14010047)
Supplement: Supplementary file 1 [file animals-14-00047-s001.zip]

Archive with 1 entries (1 files):
- animals-2701576-supplementary.pdf
